# Supplementary material for: FHL3 Contributes to EMT and Chemotherapy Resistance Through Up-Regulation of Slug and Activation of TGFβ/Smad-Independent Pathways in Gastric Cancer
Source: Front Oncol. 2021 Jun 4;11:649029. doi: 10.3389/fonc.2021.649029 (PMC8213027; doi:10.3389/fonc.2021.649029)
Supplement: Supplementary file 2 [file Table_1.xlsx]

## Sheet: proteinGroups
Protein IDs	Number of proteins	Peptides	Razor + unique peptides	Unique peptides	Peptides fhl-1	Peptides fhl-2	Peptides fhl-3	Peptides nc-1	Peptides nc-2	Peptides nc-3	Razor + unique peptides fhl-1	Razor + unique peptides fhl-2	Razor + unique peptides fhl-3	Razor + unique peptides nc-1	Razor + unique peptides nc-2	Razor + unique peptides nc-3	Unique peptides fhl-1	Unique peptides fhl-2	Unique peptides fhl-3	Unique peptides nc-1	Unique peptides nc-2	Unique peptides nc-3	Sequence coverage [%]	Unique + razor sequence coverage [%]	Unique sequence coverage [%]	Fold Change
CON__P35908;CON__Q6NXH9;CON__Q9R0H5;sp|P12036|NFH_HUMAN	4	31	1	1	14	7	16	11	20	8	0	1	0	0	1	0	0	1	0	0	1	0	55.8	5.6	5.6	1
sp|P02768|ALBU_HUMAN;CON__P02768-1	2	12	11	11	8	6	7	10	7	4	7	5	6	9	6	3	7	5	6	9	6	3	25.6	23.2	23.2	1
sp|P07437|TBB5_HUMAN;sp|Q9BVA1|TBB2B_HUMAN;sp|Q13885|TBB2A_HUMAN;sp|Q13509|TBB3_HUMAN	4	2	1	1	0	0	2	1	0	1	0	0	1	1	0	0	0	0	1	1	0	0	7.4	3.4	3.4	1
sp|P09651|ROA1_HUMAN	1	1	1	1	1	0	0	0	0	1	1	0	0	0	0	1	1	0	0	0	0	1	4.3	4.3	4.3	1
sp|P12273|PIP_HUMAN	1	3	3	3	1	0	2	1	1	1	1	0	2	1	1	1	1	0	2	1	1	1	14.4	14.4	14.4	1
sp|P16401|H15_HUMAN	1	5	3	3	1	0	2	0	2	1	0	0	2	0	1	1	0	0	2	0	1	1	26.5	15.9	15.9	1
sp|P20929|NEBU_HUMAN	1	2	2	2	1	0	0	1	0	0	1	0	0	1	0	0	1	0	0	1	0	0	0.5	0.5	0.5	1
sp|P23246|SFPQ_HUMAN	1	2	2	2	1	1	0	1	1	0	1	1	0	1	1	0	1	1	0	1	1	0	3.8	3.8	3.8	1
sp|P35268|RL22_HUMAN	1	1	1	1	0	0	1	0	1	0	0	0	1	0	1	0	0	0	1	0	1	0	10.2	10.2	10.2	1
sp|P47914|RL29_HUMAN	1	1	1	1	0	1	1	0	1	1	0	1	1	0	1	1	0	1	1	0	1	1	9.4	9.4	9.4	1
sp|P52907|CAZA1_HUMAN	1	1	1	1	1	0	1	1	1	0	1	0	1	1	1	0	1	0	1	1	1	0	4.9	4.9	4.9	1
sp|P59666|DEF3_HUMAN;sp|P59665|DEF1_HUMAN	2	1	1	1	1	0	0	0	1	0	1	0	0	0	1	0	1	0	0	0	1	0	9.6	9.6	9.6	1
sp|P61981|1433G_HUMAN	1	2	1	1	0	0	2	0	0	1	0	0	1	0	0	1	0	0	1	0	0	1	7.7	3.6	3.6	1
sp|P62899|RL31_HUMAN	1	2	2	2	1	1	2	1	2	1	1	1	2	1	2	1	1	1	2	1	2	1	14.4	14.4	14.4	1
sp|P68871|HBB_HUMAN;sp|P02042|HBD_HUMAN;sp|P69892|HBG2_HUMAN;sp|P69891|HBG1_HUMAN;sp|P02100|HBE_HUMAN	5	3	3	2	2	0	1	2	1	1	2	0	1	2	1	1	1	0	0	1	0	0	25.2	25.2	18.4	1
sp|P69905|HBA_HUMAN	1	1	1	1	1	0	1	1	0	1	1	0	1	1	0	1	1	0	1	1	0	1	10.6	10.6	10.6	1
sp|Q00839|HNRPU_HUMAN	1	2	2	2	1	1	1	2	1	0	1	1	1	2	1	0	1	1	1	2	1	0	4.7	4.7	4.7	1
sp|Q13151|ROA0_HUMAN	1	1	1	1	0	0	1	1	0	0	0	0	1	1	0	0	0	0	1	1	0	0	5.6	5.6	5.6	1
sp|Q1KMD3|HNRL2_HUMAN	1	6	6	6	3	3	3	3	5	1	3	3	3	3	5	1	3	3	3	3	5	1	6.3	6.3	6.3	1
sp|Q96A08|H2B1A_HUMAN	1	1	1	1	0	1	0	0	0	1	0	1	0	0	0	1	0	1	0	0	0	1	10.2	10.2	10.2	1
sp|Q9UQ88|CD11A_HUMAN;sp|P21127|CD11B_HUMAN	2	1	1	1	0	1	1	0	1	1	0	1	1	0	1	1	0	1	1	0	1	1	1	1	1	1
sp|O43390|HNRPR_HUMAN	1	24	24	20	9	10	17	10	12	10	9	10	17	10	12	10	8	6	15	9	10	8	35.9	35.9	33.2	1.07407
sp|P22626|ROA2_HUMAN	1	9	9	9	5	4	4	3	4	5	5	4	4	3	4	5	5	4	4	3	4	5	25.5	25.5	25.5	1.08333
sp|Q12906|ILF3_HUMAN;sp|Q96SI9|STRBP_HUMAN	2	18	18	18	10	5	15	10	9	7	10	5	15	10	9	7	10	5	15	10	9	7	28.2	28.2	28.2	1.15385
sp|P07910|HNRPC_HUMAN;sp|P0DMR1|HNRC4_HUMAN;sp|O60812|HNRC1_HUMAN;sp|B7ZW38|HNRC3_HUMAN;sp|B2RXH8|HNRC2_HUMAN	5	8	8	8	4	0	3	2	4	0	4	0	3	2	4	0	4	0	3	2	4	0	28.8	28.8	28.8	1.16667
sp|P68104|EF1A1_HUMAN;sp|Q5VTE0|EF1A3_HUMAN;sp|Q05639|EF1A2_HUMAN	3	7	7	7	2	4	6	2	3	5	2	4	6	2	3	5	2	4	6	2	3	5	18.8	18.8	18.8	1.2
sp|P12956|XRCC6_HUMAN	1	27	27	27	15	8	15	7	13	11	15	8	15	7	13	11	15	8	15	7	13	11	43.2	43.2	43.2	1.22581
sp|P35579|MYH9_HUMAN;sp|P35749|MYH11_HUMAN;REV__sp|Q9UKV3|ACINU_HUMAN	3	143	143	133	108	69	104	77	91	57	108	69	104	77	91	57	103	64	97	74	86	53	56.1	56.1	52.4	1.23944
sp|O75955|FLOT1_HUMAN	1	6	6	6	2	0	3	3	1	0	2	0	3	3	1	0	2	0	3	3	1	0	17.6	17.6	17.6	1.25
sp|P31944|CASPE_HUMAN	1	5	5	5	3	0	2	0	3	1	3	0	2	0	3	1	3	0	2	0	3	1	18.6	18.6	18.6	1.25
sp|Q14103|HNRPD_HUMAN	1	3	2	2	2	1	3	1	2	1	2	1	2	1	2	1	2	1	2	1	2	1	6.8	4.5	4.5	1.25
sp|P81605|DCD_HUMAN	1	10	10	10	9	3	7	5	5	5	9	3	7	5	5	5	9	3	7	5	5	5	43.6	43.6	43.6	1.26667
sp|P13645|K1C10_HUMAN;CON__P13645;CON__P02535-1;sp|Q7Z3Z0|K1C25_HUMAN;CON__Q7Z3Z0;sp|Q7Z3Y8|K1C27_HUMAN;CON__Q7Z3Y8;sp|Q7Z3Y7|K1C28_HUMAN;CON__Q148H6;CON__Q7Z3Y7	10	31	30	27	20	10	25	9	20	15	19	10	25	9	19	14	16	8	24	8	16	13	56	56	52.9	1.2973
sp|Q9Y3I0|RTCB_HUMAN	1	12	12	12	3	1	9	2	5	3	3	1	9	2	5	3	3	1	9	2	5	3	31.9	31.9	31.9	1.3
sp|Q14254|FLOT2_HUMAN	1	3	3	3	1	0	3	1	2	0	1	0	3	1	2	0	1	0	3	1	2	0	8.9	8.9	8.9	1.33333
sp|P46776|RL27A_HUMAN	1	6	6	6	3	3	5	2	3	3	3	3	5	2	3	3	3	3	5	2	3	3	27.7	27.7	27.7	1.375
sp|P51991|ROA3_HUMAN	1	5	5	5	3	3	4	2	2	3	3	3	4	2	2	3	3	3	4	2	2	3	15.9	15.9	15.9	1.42857
sp|Q9Y224|RTRAF_HUMAN	1	6	6	6	4	2	4	1	3	3	4	2	4	1	3	3	4	2	4	1	3	3	34.8	34.8	34.8	1.42857
sp|P35908|K22E_HUMAN;CON__P35908v2	2	31	29	1	15	7	17	11	20	9	14	6	17	11	20	9	1	1	1	0	1	1	55.4	52.3	4.7	1.5
sp|P60660|MYL6_HUMAN;sp|P14649|MYL6B_HUMAN	2	14	14	14	12	5	10	5	7	6	12	5	10	5	7	6	12	5	10	5	7	6	67.5	67.5	67.5	1.5
sp|P61978|HNRPK_HUMAN	1	3	3	3	0	0	3	0	2	0	0	0	3	0	2	0	0	0	3	0	2	0	7.6	7.6	7.6	1.5
sp|P84103|SRSF3_HUMAN	1	2	2	2	2	1	0	1	1	0	2	1	0	1	1	0	2	1	0	1	1	0	12.2	12.2	12.2	1.5
sp|Q08554|DSC1_HUMAN	1	3	3	3	1	0	2	0	1	1	1	0	2	0	1	1	1	0	2	0	1	1	5.3	5.3	5.3	1.5
sp|Q86YZ3|HORN_HUMAN;CON__Q86YZ3	2	7	7	7	4	1	4	2	2	2	4	1	4	2	2	2	4	1	4	2	2	2	7.5	7.5	7.5	1.5
sp|Q92917|GPKOW_HUMAN	1	1	1	1	1	1	1	1	1	0	1	1	1	1	1	0	1	1	1	1	1	0	5.5	5.5	5.5	1.5
sp|P13010|XRCC5_HUMAN	1	17	17	17	10	1	12	5	5	5	10	1	12	5	5	5	10	1	12	5	5	5	26.4	26.4	26.4	1.53333
sp|P23528|COF1_HUMAN;sp|Q9Y281|COF2_HUMAN	2	7	7	7	3	3	7	2	3	3	3	3	7	2	3	3	3	3	7	2	3	3	44	44	44	1.625
CON__P02533;sp|P02533|K1C14_HUMAN;CON__Q04695;sp|Q04695|K1C17_HUMAN;CON__A2A4G1;sp|P19012|K1C15_HUMAN;CON__Q9QWL7;CON__P19012;CON__Q9Z2K1;CON__Q99456;CON__Q3ZAW8;CON__P08727;sp|P08727|K1C19_HUMAN;CON__Q6IFX2;CON__P08730-1;CON__P19001;sp|Q99456|K1C12_HUMAN;sp|P13646|K1C13_HUMAN;CON__P13646-1;sp|Q7Z3Y9|K1C26_HUMAN;CON__Q7Z3Y9;CON__ENSEMBL:ENSP00000377550	22	13	9	4	10	3	3	1	9	5	6	1	2	0	5	3	3	0	2	0	2	1	24.6	20.8	10.6	1.66667
sp|P38159|RBMX_HUMAN;sp|O75526|RMXL2_HUMAN;sp|Q8N7X1|RMXL3_HUMAN	3	24	24	10	10	7	18	11	10	6	10	7	18	11	10	6	5	2	8	4	4	1	57.3	57.3	24.8	1.66667
sp|P83731|RL24_HUMAN	1	3	3	3	2	1	2	2	1	0	2	1	2	2	1	0	2	1	2	2	1	0	15.9	15.9	15.9	1.66667
sp|P36578|RL4_HUMAN	1	5	5	5	3	2	4	1	3	1	3	2	4	1	3	1	3	2	4	1	3	1	10.1	10.1	10.1	1.8
sp|P63261|ACTG_HUMAN;sp|P60709|ACTB_HUMAN;sp|Q6S8J3|POTEE_HUMAN;sp|A5A3E0|POTEF_HUMAN;sp|P0CG38|POTEI_HUMAN;sp|Q9BYX7|ACTBM_HUMAN;sp|Q562R1|ACTBL_HUMAN;sp|P0CG39|POTEJ_HUMAN	8	21	21	6	12	10	15	7	10	9	12	10	15	7	10	9	5	3	5	2	2	3	52.8	52.8	27.5	1.85714
sp|Q12905|ILF2_HUMAN	1	14	14	14	10	6	10	4	4	6	10	6	10	4	4	6	10	6	10	4	4	6	46.2	46.2	46.2	1.85714
CON__P02538;sp|P02538|K2C6A_HUMAN;sp|Q01546|K22O_HUMAN	3	17	1	1	9	3	7	3	9	5	1	0	1	0	1	0	1	0	1	0	1	0	25.2	1.8	1.8	2
sp|P05089|ARGI1_HUMAN	1	1	1	1	1	0	1	1	0	0	1	0	1	1	0	0	1	0	1	1	0	0	3.4	3.4	3.4	2
sp|P05386|RLA1_HUMAN	1	2	2	2	1	1	2	1	0	1	1	1	2	1	0	1	1	1	2	1	0	1	42.1	42.1	42.1	2
sp|P05787|K2C8_HUMAN;CON__P05787;CON__H-INV:HIT000292931;CON__Q9H552	4	12	8	8	4	0	8	2	1	4	2	0	6	1	0	3	2	0	6	1	0	3	24.6	18.2	18.2	2
sp|P06733|ENOA_HUMAN	1	7	7	7	1	1	6	1	1	2	1	1	6	1	1	2	1	1	6	1	1	2	18.7	18.7	18.7	2
sp|P07477|TRY1_HUMAN;CON__P07477;CON__P00761;sp|Q9BYE2|TMPSD_HUMAN	4	2	2	2	2	1	1	1	1	0	2	1	1	1	1	0	2	1	1	1	1	0	7.3	7.3	7.3	2
sp|P10412|H14_HUMAN;sp|P16403|H12_HUMAN;sp|P16402|H13_HUMAN;sp|Q02539|H11_HUMAN;sp|P22492|H1T_HUMAN	5	8	8	6	1	0	4	1	1	1	1	0	4	1	1	1	0	0	4	1	0	1	37.9	37.9	26.9	2
sp|P14618|KPYM_HUMAN	1	4	4	4	1	0	3	0	1	1	1	0	3	0	1	1	1	0	3	0	1	1	11.1	11.1	11.1	2
sp|P17096|HMGA1_HUMAN	1	1	1	1	1	0	1	0	1	0	1	0	1	0	1	0	1	0	1	0	1	0	23.4	23.4	23.4	2
sp|P22087|FBRL_HUMAN	1	2	2	2	1	0	1	0	1	0	1	0	1	0	1	0	1	0	1	0	1	0	10	10	10	2
sp|P31942|HNRH3_HUMAN	1	4	4	4	3	2	3	1	2	1	3	2	3	1	2	1	3	2	3	1	2	1	18.2	18.2	18.2	2
sp|P39019|RS19_HUMAN	1	2	2	2	0	0	2	0	0	1	0	0	2	0	0	1	0	0	2	0	0	1	17.2	17.2	17.2	2
sp|P62917|RL8_HUMAN	1	1	1	1	0	1	1	0	1	0	0	1	1	0	1	0	0	1	1	0	1	0	7	7	7	2
sp|P62987|RL40_HUMAN;sp|P62979|RS27A_HUMAN;sp|P0CG47|UBB_HUMAN;sp|P0CG48|UBC_HUMAN	4	1	1	1	1	0	1	0	1	0	1	0	1	0	1	0	1	0	1	0	1	0	12.5	12.5	12.5	2
sp|P68133|ACTS_HUMAN;sp|P68032|ACTC_HUMAN;sp|P63267|ACTH_HUMAN;sp|P62736|ACTA_HUMAN	4	16	1	1	8	7	11	6	8	6	1	0	1	1	0	0	1	0	1	1	0	0	29.4	4.2	4.2	2
sp|Q06830|PRDX1_HUMAN;sp|P32119|PRDX2_HUMAN;sp|Q13162|PRDX4_HUMAN	3	4	4	4	1	2	1	0	2	0	1	2	1	0	2	0	1	2	1	0	2	0	26.1	26.1	26.1	2
sp|Q92733|PRCC_HUMAN	1	3	3	3	1	0	3	1	1	0	1	0	3	1	1	0	1	0	3	1	1	0	6.3	6.3	6.3	2
sp|Q92804|RBP56_HUMAN	1	6	6	2	0	2	4	0	3	1	0	2	4	0	3	1	0	0	2	0	1	0	10	10	4.4	2
sp|Q99878|H2A1J_HUMAN;sp|Q96KK5|H2A1H_HUMAN;sp|Q9BTM1|H2AJ_HUMAN;sp|Q16777|H2A2C_HUMAN;sp|Q93077|H2A1C_HUMAN;sp|Q7L7L0|H2A3_HUMAN;sp|Q6FI13|H2A2A_HUMAN;sp|P20671|H2A1D_HUMAN;sp|P0C0S8|H2A1_HUMAN;sp|P04908|H2A1B_HUMAN;sp|Q71UI9|H2AV_HUMAN;sp|P0C0S5|H2AZ_HUMAN;sp|Q8IUE6|H2A2B_HUMAN;sp|Q96QV6|H2A1A_HUMAN;sp|P16104|H2AX_HUMAN	15	2	2	2	0	0	2	0	1	0	0	0	2	0	1	0	0	0	2	0	1	0	21.9	21.9	21.9	2
sp|Q9Y6R7|FCGBP_HUMAN	1	1	1	1	1	1	0	1	0	0	1	1	0	1	0	0	1	1	0	1	0	0	1.1	1.1	1.1	2
sp|O14979|HNRDL_HUMAN	1	6	6	5	3	2	6	1	1	2	3	2	6	1	1	2	3	2	5	1	1	2	15.5	15.5	13.6	2.5
sp|P26373|RL13_HUMAN	1	4	4	4	1	1	3	1	1	0	1	1	3	1	1	0	1	1	3	1	1	0	13.3	13.3	13.3	2.5
sp|O60506|HNRPQ_HUMAN	1	14	10	10	5	6	9	1	6	3	4	2	7	0	4	1	4	2	7	0	4	1	23	20.2	20.2	2.6
sp|Q7Z406|MYH14_HUMAN	1	35	29	29	24	9	20	4	13	8	20	5	17	2	9	5	20	5	17	2	9	5	23.5	20.7	20.7	2.625
sp|P26641|EF1G_HUMAN	1	1	1	1	1	1	1	0	1	0	1	1	1	0	1	0	1	1	1	0	1	0	3	3	3	3
sp|P29692|EF1D_HUMAN	1	2	2	2	1	0	2	0	1	0	1	0	2	0	1	0	1	0	2	0	1	0	14.2	14.2	14.2	3
sp|P35637|FUS_HUMAN	1	6	2	2	1	3	3	1	2	1	1	1	1	1	0	0	1	1	1	1	0	0	11.2	6.7	6.7	3
sp|P63313|TYB10_HUMAN	1	1	1	1	1	1	1	0	0	1	1	1	1	0	0	1	1	1	1	0	0	1	36.4	36.4	36.4	3
sp|Q07666|KHDR1_HUMAN;sp|Q5VWX1|KHDR2_HUMAN	2	4	4	4	0	0	3	0	1	0	0	0	3	0	1	0	0	0	3	0	1	0	13.8	13.8	13.8	3
sp|Q9NTX7|RNF146_HUMAN	2	13	12	12	4	2	11	1	1	3	4	2	10	1	1	3	4	2	10	1	1	3	30.7	30.7	30.7	3.2
sp|P10809|CH60_HUMAN	1	6	6	6	1	0	6	0	1	1	1	0	6	0	1	1	1	0	6	0	1	1	15.9	15.9	15.9	3.5
sp|P07355|ANXA2_HUMAN;sp|A6NMY6|AXA2L_HUMAN	2	3	3	3	1	0	3	0	1	0	1	0	3	0	1	0	1	0	3	0	1	0	10.6	10.6	10.6	4
sp|P35580|MYH10_HUMAN	1	11	5	5	3	3	7	2	3	2	2	0	2	0	1	0	2	0	2	0	1	0	7.6	3.8	3.8	4
sp|Q8WUH6|TM263_HUMAN	1	5	5	5	1	0	4	0	0	1	1	0	4	0	0	1	1	0	4	0	0	1	81	81	81	5
sp|P09493|TPM1_HUMAN	1	11	11	4	7	1	11	3	4	2	7	1	11	3	4	2	2	0	4	1	0	0	35.6	35.6	15.8	6
CON__P48668;sp|P48668|K2C6C_HUMAN;CON__P04259	3	18	4	0	9	3	6	3	9	5	1	0	0	0	2	1	0	0	0	0	0	0	24.3	7.8	0	inf
REV__sp|Q8N5S9|KKCC1_HUMAN	1	1	1	1	0	0	1	0	0	0	0	0	1	0	0	0	0	0	1	0	0	0	0	0	0	inf
sp|A0A075B6R9|KVD24_HUMAN;sp|A0A0C4DH68|KV224_HUMAN	2	2	1	1	1	1	2	0	0	0	1	1	1	0	0	0	1	1	1	0	0	0	13.3	7.5	7.5	inf
sp|O00267|SPT5H_HUMAN	1	2	2	2	1	0	2	0	0	0	1	0	2	0	0	0	1	0	2	0	0	0	1	1	1	inf
sp|O15027|SC16A_HUMAN	1	1	1	1	0	0	1	0	0	0	0	0	1	0	0	0	0	0	1	0	0	0	1.2	1.2	1.2	inf
sp|O15042|SR140_HUMAN	1	1	1	1	0	0	1	0	0	0	0	0	1	0	0	0	0	0	1	0	0	0	1.2	1.2	1.2	inf
sp|O43295|SRGP3_HUMAN	1	1	1	1	1	0	1	0	0	0	1	0	1	0	0	0	1	0	1	0	0	0	1	1	1	inf
sp|O75369|FLNB_HUMAN;sp|Q14315|FLNC_HUMAN	2	1	1	1	0	0	1	0	0	0	0	0	1	0	0	0	0	0	1	0	0	0	0.5	0.5	0.5	inf
sp|P04792|HSPB1_HUMAN	1	1	1	1	0	0	1	0	0	0	0	0	1	0	0	0	0	0	1	0	0	0	4.9	4.9	4.9	inf
sp|P05109|S10A8_HUMAN	1	1	1	1	0	0	1	0	0	0	0	0	1	0	0	0	0	0	1	0	0	0	11.8	11.8	11.8	inf
sp|P05783|K1C18_HUMAN	1	1	1	1	0	0	1	0	0	0	0	0	1	0	0	0	0	0	1	0	0	0	2.8	2.8	2.8	inf
sp|P06454|PTMA_HUMAN	1	2	2	2	0	0	2	0	0	0	0	0	2	0	0	0	0	0	2	0	0	0	15.3	15.3	15.3	inf
sp|P06576|ATPB_HUMAN	1	1	1	1	0	0	1	0	0	0	0	0	1	0	0	0	0	0	1	0	0	0	3.6	3.6	3.6	inf
sp|P07900|HS90A_HUMAN	1	3	1	1	0	0	3	0	0	0	0	0	1	0	0	0	0	0	1	0	0	0	5.3	2	2	inf
sp|P07951|TPM2_HUMAN;CON__Q3SX28	2	8	1	1	6	1	8	2	4	2	1	0	1	0	0	0	1	0	1	0	0	0	25.4	5.6	5.6	inf
sp|P08238|HS90B_HUMAN;sp|Q58FG0|HS905_HUMAN;sp|Q14568|HS902_HUMAN;sp|Q58FF8|H90B2_HUMAN;sp|Q58FF6|H90B4_HUMAN;sp|Q58FF7|H90B3_HUMAN	6	4	4	2	1	1	4	0	0	0	1	1	4	0	0	0	1	1	2	0	0	0	5.5	5.5	2.2	inf
sp|P08779|K1C16_HUMAN;CON__P08779	2	11	2	2	9	3	1	1	7	4	2	0	0	0	0	0	2	0	0	0	0	0	19.2	5.3	5.3	inf
sp|P09012|SNRPA_HUMAN	1	1	1	1	0	0	1	0	0	0	0	0	1	0	0	0	0	0	1	0	0	0	3.5	3.5	3.5	inf
sp|P09382|LEG1_HUMAN	1	1	1	1	0	0	1	0	0	0	0	0	1	0	0	0	0	0	1	0	0	0	13.3	13.3	13.3	inf
sp|P0C7U9|FA87A_HUMAN	1	1	1	1	0	0	1	0	0	0	0	0	1	0	0	0	0	0	1	0	0	0	8.7	8.7	8.7	inf
sp|P11021|BIP_HUMAN	1	1	1	1	0	0	1	0	0	0	0	0	1	0	0	0	0	0	1	0	0	0	1.8	1.8	1.8	inf
sp|P11940|PABP1_HUMAN;sp|Q9H361|PABP3_HUMAN;sp|Q13310|PABP4_HUMAN	3	2	2	2	1	0	1	0	0	0	1	0	1	0	0	0	1	0	1	0	0	0	4.9	4.9	4.9	inf
sp|P13639|EF2_HUMAN	1	1	1	1	1	0	0	0	0	0	1	0	0	0	0	0	1	0	0	0	0	0	1	1	1	inf
sp|P14174|MIF_HUMAN	1	1	1	1	0	0	1	0	0	0	0	0	1	0	0	0	0	0	1	0	0	0	9.6	9.6	9.6	inf
sp|P18621|RL17_HUMAN	1	1	1	1	0	0	1	0	0	0	0	0	1	0	0	0	0	0	1	0	0	0	4.9	4.9	4.9	inf
sp|P37108|SRP14_HUMAN	1	1	1	1	0	0	1	0	0	0	0	0	1	0	0	0	0	0	1	0	0	0	10.3	10.3	10.3	inf
sp|P37802|TAGL2_HUMAN	1	1	1	1	0	1	1	0	0	0	0	1	1	0	0	0	0	1	1	0	0	0	5.5	5.5	5.5	inf
sp|P39023|RL3_HUMAN	1	1	1	1	1	0	1	0	0	0	1	0	1	0	0	0	1	0	1	0	0	0	2.2	2.2	2.2	inf
sp|P42766|RL35_HUMAN	1	1	1	1	0	0	1	0	0	0	0	0	1	0	0	0	0	0	1	0	0	0	11.4	11.4	11.4	inf
sp|P49773|HINT1_HUMAN	1	1	1	1	0	0	1	0	0	0	0	0	1	0	0	0	0	0	1	0	0	0	15.9	15.9	15.9	inf
sp|P50238|CRIP1_HUMAN	1	1	1	1	0	0	1	0	0	0	0	0	1	0	0	0	0	0	1	0	0	0	13	13	13	inf
sp|P50914|RL14_HUMAN	1	1	1	1	0	1	1	0	0	0	0	1	1	0	0	0	0	1	1	0	0	0	3.7	3.7	3.7	inf
sp|P61353|RL27_HUMAN	1	1	1	1	0	0	1	0	0	0	0	0	1	0	0	0	0	0	1	0	0	0	17.6	17.6	17.6	inf
sp|P61927|RL37_HUMAN	1	1	1	1	0	0	1	0	0	0	0	0	1	0	0	0	0	0	1	0	0	0	10.3	10.3	10.3	inf
sp|P62280|RS11_HUMAN	1	1	1	1	0	0	1	0	0	0	0	0	1	0	0	0	0	0	1	0	0	0	7.6	7.6	7.6	inf
sp|P62328|TYB4_HUMAN	1	1	1	1	0	0	1	0	0	0	0	0	1	0	0	0	0	0	1	0	0	0	31.8	31.8	31.8	inf
sp|P62424|RL7A_HUMAN	1	1	1	1	0	0	1	0	0	0	0	0	1	0	0	0	0	0	1	0	0	0	3.4	3.4	3.4	inf
sp|P62937|PPIA_HUMAN	1	5	5	5	0	1	4	0	0	0	0	1	4	0	0	0	0	1	4	0	0	0	29.7	29.7	29.7	inf
sp|P68371|TBB4B_HUMAN;sp|Q3ZCM7|TBB8_HUMAN;sp|P04350|TBB4A_HUMAN	3	3	3	2	0	1	3	0	0	1	0	1	3	0	0	1	0	1	2	0	0	0	11	11	7	inf
sp|P84098|RL19_HUMAN	1	2	2	2	0	0	2	0	0	0	0	0	2	0	0	0	0	0	2	0	0	0	9.7	9.7	9.7	inf
sp|Q04837|SSBP_HUMAN	1	1	1	1	0	0	1	0	0	0	0	0	1	0	0	0	0	0	1	0	0	0	10.1	10.1	10.1	inf
sp|Q09666|AHNK_HUMAN	1	1	1	1	0	1	0	0	0	0	0	1	0	0	0	0	0	1	0	0	0	0	1.8	1.8	1.8	inf
sp|Q13643|FHL3_HUMAN	1	4	4	4	1	1	4	0	0	0	1	1	4	0	0	0	1	1	4	0	0	0	18.9	18.9	18.9	inf
sp|Q14247|SRC8_HUMAN	1	1	1	1	0	0	1	0	0	0	0	0	1	0	0	0	0	0	1	0	0	0	1.8	1.8	1.8	inf
sp|Q15149|PLEC_HUMAN	1	1	1	1	0	0	1	0	0	0	0	0	1	0	0	0	0	0	1	0	0	0	0.2	0.2	0.2	inf
sp|Q15424|SAFB1_HUMAN	1	1	1	1	0	0	1	0	0	0	0	0	1	0	0	0	0	0	1	0	0	0	1.3	1.3	1.3	inf
sp|Q4W5N1|ABCAB_HUMAN	1	1	1	1	1	0	0	0	0	0	1	0	0	0	0	0	1	0	0	0	0	0	6.4	6.4	6.4	inf
sp|Q5BVD1|TTMP_HUMAN	1	1	1	1	0	1	1	0	0	0	0	1	1	0	0	0	0	1	1	0	0	0	6	6	6	inf
sp|Q5W0Z9|ZDH20_HUMAN	1	1	1	1	1	0	0	0	0	0	1	0	0	0	0	0	1	0	0	0	0	0	2.2	2.2	2.2	inf
sp|Q6DHV5|C2D2B_HUMAN	1	1	1	1	1	0	0	0	0	0	1	0	0	0	0	0	1	0	0	0	0	0	0.6	0.6	0.6	inf
sp|Q6E0U4|DMKN_HUMAN;CON__A3EZ82	2	2	2	2	0	0	2	0	0	0	0	0	2	0	0	0	0	0	2	0	0	0	5	5	5	inf
sp|Q6L9W6|B4GN3_HUMAN	1	1	1	1	1	0	0	0	0	0	1	0	0	0	0	0	1	0	0	0	0	0	0.9	0.9	0.9	inf
sp|Q6P158|DHX57_HUMAN	1	1	1	1	1	1	0	0	0	0	1	1	0	0	0	0	1	1	0	0	0	0	1.3	1.3	1.3	inf
sp|Q6UWP8|SBSN_HUMAN	1	1	1	1	0	0	1	0	0	0	0	0	1	0	0	0	0	0	1	0	0	0	6.1	6.1	6.1	inf
sp|Q6VY07|PACS1_HUMAN	1	1	1	1	0	1	0	0	0	0	0	1	0	0	0	0	0	1	0	0	0	0	0.9	0.9	0.9	inf
sp|Q86V81|THOC4_HUMAN	1	1	1	1	0	0	1	0	0	0	0	0	1	0	0	0	0	0	1	0	0	0	4.3	4.3	4.3	inf
sp|Q8IVT5|KSR1_HUMAN	1	1	1	1	0	0	1	0	0	0	0	0	1	0	0	0	0	0	1	0	0	0	1.4	1.4	1.4	inf
sp|Q8IWZ8|SUGP1_HUMAN	1	1	1	1	0	1	0	0	0	0	0	1	0	0	0	0	0	1	0	0	0	0	1.9	1.9	1.9	inf
sp|Q8WXW3|PIBF1_HUMAN	1	1	1	1	0	1	0	0	0	0	0	1	0	0	0	0	0	1	0	0	0	0	0.9	0.9	0.9	inf
sp|Q92870|APBB2_HUMAN	1	1	1	1	0	1	1	0	0	0	0	1	1	0	0	0	0	1	1	0	0	0	2.5	2.5	2.5	inf
sp|Q96AY4|TTC28_HUMAN	1	1	1	1	0	1	0	0	0	0	0	1	0	0	0	0	0	1	0	0	0	0	0.4	0.4	0.4	inf
sp|Q96KR1|ZFR_HUMAN	1	1	1	1	1	0	1	0	0	0	1	0	1	0	0	0	1	0	1	0	0	0	0.8	0.8	0.8	inf
sp|Q96PE7|MCEE_HUMAN	1	1	1	1	0	0	1	0	0	0	0	0	1	0	0	0	0	0	1	0	0	0	13.6	13.6	13.6	inf
sp|Q96PK6|RBM14_HUMAN	1	1	1	1	0	0	1	0	0	0	0	0	1	0	0	0	0	0	1	0	0	0	1.3	1.3	1.3	inf
sp|Q99467|CD180_HUMAN	1	1	1	1	0	0	1	0	0	0	0	0	1	0	0	0	0	0	1	0	0	0	2.1	2.1	2.1	inf
sp|Q99848|EBP2_HUMAN	1	1	1	1	0	0	1	0	0	0	0	0	1	0	0	0	0	0	1	0	0	0	3.3	3.3	3.3	inf
sp|Q9BYC2|SCOT2_HUMAN	1	1	1	1	0	0	1	0	0	0	0	0	1	0	0	0	0	0	1	0	0	0	3.7	3.7	3.7	inf
sp|Q9H4I3|TRABD_HUMAN	1	1	1	1	0	0	1	0	0	0	0	0	1	0	0	0	0	0	1	0	0	0	3.5	3.5	3.5	inf
sp|Q9NSB2|KRT84_HUMAN;CON__Q9NSB2;CON__Q6ISB0	3	9	6	6	7	0	2	0	1	1	6	0	0	0	0	0	6	0	0	0	0	0	18.2	14.7	14.7	inf
sp|Q9NWX6|THG1_HUMAN	1	1	1	1	1	0	0	0	0	0	1	0	0	0	0	0	1	0	0	0	0	0	3.4	3.4	3.4	inf
sp|Q9NZT1|CALL5_HUMAN	1	1	1	1	1	0	0	0	0	0	1	0	0	0	0	0	1	0	0	0	0	0	5.5	5.5	5.5	inf
sp|Q9UGM3|DMBT1_HUMAN	1	1	1	1	1	0	0	0	0	0	1	0	0	0	0	0	1	0	0	0	0	0	5.2	5.2	5.2	inf
sp|Q9Y3U8|RL36_HUMAN	1	1	1	1	0	1	1	0	0	0	0	1	1	0	0	0	0	1	1	0	0	0	12.4	12.4	12.4	inf
